# Supplementary material for: Neurofilament Levels in Dendritic Spines Associate with Synaptic Status
Source: Cells. 2023 Mar 15;12(6):909. doi: 10.3390/cells12060909 (PMC10047839; doi:10.3390/cells12060909)
Supplement: Supplementary file 1 [file cells-12-00909-s001.zip]

Archive with 1 entries (1 files):
- cells-2210389-supplementary.pdf
